# Supplementary material for: Evaluation of Consumer Perception of New Aquaculture Products through Applying Focus Group and Check-All-That-Apply Methodologies
Source: Foods. 2024 Aug 7;13(16):2480. doi: 10.3390/foods13162480 (PMC11353878; doi:10.3390/foods13162480)
Supplement: Supplementary file 1 [file foods-13-02480-s001.zip]

Archive with 1 entries (1 files):
- foods-3099207-supplementary.pdf
